# Supplementary material for: Thymol improves salinity tolerance of tobacco by increasing the sodium ion efflux and enhancing the content of nitric oxide and glutathione
Source: BMC Plant Biol. 2022 Jan 13;22:31. doi: 10.1186/s12870-021-03395-7 (PMC8756686; doi:10.1186/s12870-021-03395-7)
Supplement: Supplementary file 1 — Additional file 1. Primers used for qPCR (Table S1). [file 12870_2021_3395_MOESM1_ESM.xlsx]

## Sheet: Sheet1
	Purpose	Name	Sequence
	qRT-PCR	NtSOS1-F	TGGAGGAAGCGACCGATTC
		NtSOS1-R	CGATAACGAGAAGAGCGACAG
		NtNHX1-F	AAGAAGGTCATACTCAGTT
		NtNHX1-R	GGTAGCAATAGTCTAATCAAT
		NtHKT1-F	GTAATGATGTATCTTCCTCCAT
		NtHKT1-R	TTCTTCCACAGTCTCTTCT
